# Supplementary material for: Design and development of a gait training system for Parkinson’s disease
Source: PLoS One. 2018 Nov 12;13(11):e0207136. doi: 10.1371/journal.pone.0207136 (PMC6231661; doi:10.1371/journal.pone.0207136)
Supplement: S1 Dataset — (XLSX) [file pone.0207136.s007.xlsx]

## Sheet: BP_POC_SUS_Accept
SUBJID	AGE	SEXE	NB_ANNEE_ETUDE	MALADIE_DUREE	LED_TOTALE	QUEST_ACCEPT_Q1	QUEST_ACCEPT_Q2	QUEST_ACCEPT_Q3	QUEST_ACCEPT_Q4	QUEST_ACCEPT_Q5	QUEST_ACCEPT_Q6	QUEST_ACCEPT_Q7	QUEST_ACCEPT_Q8	QUEST_ACCEPT_Q9	QUEST_ACCEPT_Q10	QUEST_ACCEPT_Q11	QUEST_ACCEPT_Q12	QUEST_ACCEPT_Q13	QUEST_ACCEPT_Q14	QUEST_ACCEPT_Q15	QUEST_ACCEPT_Q16	QUEST_ACCEPT_Q17	QUEST_ACCEPT_Q18	QUEST_ACCEPT_Q19	QUEST_ACCEPT_Q20	QUEST_ACCEPT_Q21	QUEST_ACCEPT_Q22	QUEST_ACCEPT_Q23	QUEST_ACCEPT_Q24	QUEST_ACCEPT_Q25	QUEST_ACCEPT_Q26	QP_SEXE	QP_AGE	QP_ORDI_ON	QP_ORDI_FREQ	QP_TEL_ON	QP_SMARTPHONE_ON	QP_DIF_ELEMENT_ON	QP_DIF_ELEMENT_PREC	QP_DIF_FONCTION_ON	QP_DIF_FONCTION_PREC	QP_DIF_TEXTE_ON	QP_DIF_TEXTE_PREC	QP_AIDE_ON	QP_RECO_ON	QP_RECO_PREC	SUSQ_Q1	SUSQ_Q2	SUSQ_Q3
																																															would like to use	unnecessarily complex	easy to use
G3-PARK-01	78	Homme	17	5	1250	1	0	0	0	1	-1	0	1	1	0	0	0	-1	0	0	1	1	1	1	1	1	1	0	1	1	1	Homme	75 - 79	0		1	0	1	L'APPLICATION, LE TACTILE	1	TOUT !	0		1	1		5	2	2
G3-PARK-02	73	Femme	6	5	250
G3-PARK-03	40	Homme	20	6	460	1	0	-1	0	0	0	-1	1	0	0	-1	-1	-1	-1	-1	-1	-1	0	1	0	0	1	-1	0	0	-1	Homme	< 65	1	Chaque jour	1	1	1	L'ENSEMBLE M'A POSE PROBLEME, CF CORRESPONDANCES PAR MAIL	1	VOLUME, PAUSE, DONNEES	1	SI COIN SOMBRE OK	0	1		4	4	2
G3-PARK-04	63	Homme	17	4	479.5	0	-1	-1	1	1	-1	1	0	1	-1	1	1	1	1	1	0	1	1	0	1	1	1	0	0	0	1	Homme	< 65	1	Chaque jour	1	1	0		0		0		0	1		3	4	3
G3-PARK-05	57	Homme	12	10	700	-1	0	1	-1	1	-1	1	1	1	-1	1	1	1	1	1	-1	0	1	0	1	1	1	0	-1	-1	0	Homme	< 65	1	Chaque jour	1	1	0		1	PAS DE MUSIQUE POUR 3 SEANCES	0		0	1		2	1	5
G3-PARK-06	58	Femme	11	4	308.5	1	-1	1	-1	1	-1	1	-1	1	-1	1	1	1	1	1	1	1	1	1	1	1	1	1	1	1	1	Femme	< 65	1	Chaque jour	1	1	0		0		0		0	1		5	1	5
G3-PARK-07	84	Femme	20	7	1075	0	1	0	-1	0	-1	1	-1	0	1	1	1	0	1	-1	1	1	-1	-1	1	1	-1	-1	-1	0	0	Femme	80 - 84	1	2-6 fois /semaine	1	0	1	LE TELEPHONE	1	LE TELEPHONE	0		1	1		2	2	2
G3-PARK-08	76	Homme	17	10	248.5
G3-PARK-09	59	Femme	14	11	850
G3-PARK-10	58	Homme	6	6	400	1	-1	1	-1	1	-1	1	1	1	-1	1	1	1	1	0	0	1	1	1	1	1	1	1	1	0	1	Homme	< 65	1	2-6 fois /semaine	1	1	0		0		0		0	1		5	1	3
G3-PARK-11	47	Homme	12	6	580	0	-1	1	-1	1	-1	1	-1	0	-1	1	1	0	1	-1	-1	1	1	0	0	0	-1	0	-1	-1	0	Homme	< 65	1	Une fois par semaine	1	0	0		0		0		0	0	JE N'AI EPROUVE AUCUNE SATISFACTION ! CA NE M'A PAS EMBALLE.	2	1	4
G3-PARK-12	63	Homme	15	12	975	0	-1	1	-1	1	-1	1	-1	0	-1	1	0	1	1	-1	0	1	1	0	1	0	0	0	0	0	0	Homme	< 65	1	Chaque jour	1	0	0		0		0		0	1		3	1	3
G3-PARK-13	59	Homme	18	4	700
G3-PARK-14	54	Femme	8	6	650	1	-1	1	-1	1	-1	1	-1	1	-1	1	1	1	1	0	1	1	1	1	1	1	1	1	1	1	1	Femme	< 65	1	Chaque jour	1	1	0		0		0		0	1		5	1	5
G3-PARK-15	57	Homme	8	3	531	0	-1	1	-1	-1	-1	1	-1	1	1	0	1	1	1	1	1	1	1	0	0	0	0	-1	-1	-1	1	Homme	< 65	1	Chaque jour	1	1	1	LA CONNEXION DES CAPTEURS NE MARCHAIT PAS BIEN. PARFOIS LA MUSIQUE NE DEMARRAIT PAS.	0		0		0	0	LA MUSIQUE NE M'A PAS AIDE A MARCHER PLUS VITE MAIS CELA M'A OBLIGE A MARCHER PLUS SOUVENT.	2	1	5
G3-PARK-16	74	Femme	8	12	400																											Femme	70 - 74	0		1	0	0		0		0		0	1		3	1	4
G3-PARK-17	59	Femme	12	1	237.5	0	-1	1	0	0	0	1	-1	1	-1	1	0	0	1	0	0	1	1	0	1	1	0	0	0	0	1	Femme	< 65	1	2-6 fois /semaine	1	1	0		0		0		0	1		3	1	4
G3-PARK-18	79	Femme	10	6	187
G3-PARK-19	60	Femme	12	10	353.25	1	-1	1	-1	1	-1	1	-1	1	-1	1	-1	-1	-1	-1	-1	-1	-1	1	1	1	1	1	1	1	1	Femme	< 65	0		1	1	0		0		0		0	1		5	1	5
G3-PARK-20	61	Femme	12	5	325	1	-1	1	-1	1	-1	1	-1	1	1	1	1	0	1	0	1	1	1	1	1	1	0	1	1	1	0	Femme	< 65	1	Chaque jour	1	1	0		0		0		0	1		5	1	5
G3-PARK-21	76	Homme	8	3	400	1	1	0	0	0	0	1	1	0	0	0	-1	0	0	1	1	0	1	1	1	0	0	0	1	1	1	Homme	75 - 79	0		1	0	1	DIFFICULTE POUR S'EQUIPER SEUL, NOTAMENT POUR LES CAPTEURS ET LA BANANE	1	MANIPULER LES CAPTEURS	0		0	1		5	3	3
G3-PARK-22	70	Homme	14	3	387.5	0	-1	1	-1	1	-1	1	-1	1	-1	1	1	1	1	1	1	1	1	0	1	1	1	1	0	0	1	Homme	70 - 74	1	Chaque jour	1	0	0		0		0		0	1		4	1	5
G3-PARK-23	66	Homme	12	21	865	1	-1	1	-1	1	-1	1	1	1	-1	1	1	1	1	1	1	1	1	1	1	1	0	0	0	0	1	Homme	65 - 69	1	Chaque jour	1	0	0		0		0		0	1		5	1	5
G3-PARK-24	79	Femme	8	5	290	1	1	-1	1	0	0	0	1	1	1	-1	-1	-1	-1	-1	-1	-1	1	1	0	0	0	-1	1	0	1	Femme	75 - 79	0		1	0	1	APPLICATION : LORS DU LANCEMENT DE LA SEANCE, LA MUSIQUE NE SE DECLENCHAIT PAS.	1	DIFFICULTE A LANCER UNE SEANCE AVEC MUSIQUE	0		1	1		4	5	2
G3-PARK-25	69	Homme		17	700	-1	1	-1	-1	0	0	-1	1	-1	0	-1	0	-1	-1	-1	0	0	1	-1	-1	-1	-1	-1	0	-1	-1	Homme	65 - 69	0		1	0	1	CAPTEURS, BANANE	0		0		1	0	PAS TRES ENCOURAGEANT AU NIVEAU DES RESULTATS, NECESSITE D'ETRE AUTONOME	1	3	1
G3-PARK-26	60	Femme	12	7	725	0	-1	1	-1	0	-1	1	-1	1	-1	1	1	-1	0	0	0	1	1	0	0	0	0	0	0	0	0	Femme	< 65	1	Chaque jour	1	1	1	PAS REUSSI A ME CONNECTER AU SITE INTERNET, PROBLEME AVEC LA CONNEXION GPS	0		0		0	1		2	1	5
G3-PARK-27	67	Homme	17	2	175	0	-1	1	-1	1	-1	0	-1	1	-1	1	1	0	0	1	1	1	1	1	1	1	0	0	-1	-1	0	Homme	65 - 69	1	Chaque jour	1	1	1	CONNEXION GPS	0		0		0	0	JE NE SUIS PAS CONVAINCU DE LA RELATION MUSIQUE/MARCHE	1	1	5
G3-PARK-28	60	Femme	17	6	665.5	0	-1	1	0	1	-1	1	1	1	-1	1	0	0	1	0	1	1	1	1	1	1	0	1	0	0	0	Femme	< 65	1	Chaque jour	1	1	0		1	PANNE DE MUSIQUE	0		0	1		2	1	3
G3-PARK-29	64	Homme	15	11	753.25	0	-1	1	-1	1	-1	1	-1	1	-1	1	1	0	1	1	1	1	0	0	1	1	0	0	0	0	0	Homme	< 65	1	Chaque jour	1	1	0		0		0		0	1		3	1	5
G3-PARK-30	62	Femme	12	12	2050	0	0	0	-1	0	0	0	0	0	0	0	0	0	0	0	0	0	0	0	0	0	0	0	0	0	0	Femme	< 65	1	Chaque jour	1	0	0		1	UNE FOIS, LA MUSIQUE NE S'EST PAS DECLENCHEE	0		1	1		3	1	5
G3-PARK-31	66	Homme	14	4	600	1	-1	1	0	0	0	1	-1	0	-1	1	1	1	1	1	1	1	1	0	1	1	0	1	0	0	0	Homme	65 - 69	1	Chaque jour	1	1	1	APPLICATION	1	LA MUSIQUE NE SE LANCAIT PAS LORS DE LA SEANCE	0		0	1		4	1	3
G3-PARK-32	60	Homme	12	14	1850	1	-1	1	-1	0	0	1	-1	1	-1	1	1	1	1	0	1	1	1	1	1	1	1	0	0	0	0	Homme	< 65	1	Chaque jour	1	1	0		0		0		0	1		5	1	5
G3-PARK-33	79	Homme	14	5	645	0	-1	1	-1	1	-1	1	-1	1	0	1	1	0	1	0	0	1	1	1	1	0	0	1	0	1	0	Homme	75 - 79	1	Une fois par semaine	1	0	0		0		0		0	1		4	1	5
G3-PARK-34	62	Femme		7	1235	-1	-1	-1	0	0	-1	-1	1	1	1	0	-1	1	-1	-1	-1	0	1	1	1	1	1	1	0	0	0	Femme	< 65	0		1	0	0		0		0		0	1		1	5	1
G3-PARK-35	59	Femme	17	16	1310	1	-1	1	1	1	-1	1	-1	1	-1	1	1	1	1	1	1	1	1	1	1	1	0	0	1	0	1	Femme	< 65	1	Chaque jour	1	1	0		0		0		0	1		5	1	5
G3-PARK-36	76	Femme	15	7	645	1	-1	1	0	1	-1	1	-1	1	-1	1	1	0	1	-1	1	1	1	1	1	1	1	0	1	1	1	Femme	75 - 79	1	Chaque jour	1	0	1	CAPTEURS, TELEPHONE	0		0		1	1		5	1	3
G3-PARK-37	76	Femme	14	2	300
G3-PARK-38	68	Femme	16	11	800
G3-PARK-39	65	Femme	16	16	865	1	-1	1	1	1	-1	1	-1	1	-1	1	1	1	1	0	1	1	1	1	1	1	0	0	0	0	0	Femme	< 65	1	Chaque jour	1	1	0		1	LA MUSIQUE NE DEMARRAIT PAS DES FOIS / DIFFICULTE A REDEMARRER LE TELEPHONE	0		0	1		5	1	5
G3-PARK-40	64	Homme	8	2	175	-1	0	1	-1	0	0	1	-1	0	-1	1	0	1	1	1	0	0	1	0	0	0	0	0	-1	0	0	Homme	< 65	0		1	0	1	CONNEXION AU SITE INTERNET	0		0		0	1		3	1	5
G3-PARK-41	73	Homme	8	13	720	1	-1	1	-1	1	-1	1	-1	1	-1	1	1	1	1	1	1	1	1	1	1	1	1	1	0	1	1	Homme	70 - 74	1	Chaque jour	1	1	0		0		0		0	1		5	1	5
G3-PARK-42	65	Homme	17	4	598.5
G3-PARK-43	58	Homme	12	12	331.5	0	-1	1	-1	0	-1	0	-1	0	-1	1	1	1	1	1	1	1	1	0	0	1	1	0	0	0	0	Homme	< 65	1	2-6 fois /semaine	1	1	1	AVEC LA BANANE	0		0		0	1		3	1	5
G3-PARK-44	61	Homme	17	6	443.75	0	-1	1	-1	0	0	0	-1	1	-1	1	1	0	1	0	0	1	1	0	1	1	0	0	0	0	1	Homme	< 65	1	2-6 fois /semaine	1	0	0		0		0		0	1		3	1	3
G3-PARK-45	64	Homme	17	4	400	1	-1	1	-1	1	-1	1	-1	1	-1	1	1	1	1	0	0	0	1	1	1	1	1	1	1	1	0	Homme	< 65	1	Chaque jour	1	1	0		1	PAS REUSSI A ME CONNECTER AU SITE INTERNET	0		0	1		5	1	5
																																															*)1= Strongly disqgree, 5=Strongly agree
[truncated: 15 more columns]
